# Supplementary material for: Effect of temperature on wood modification with citric acid
Source: Holzforschung. 2026 Jan 19;80(3):231–42. doi: 10.1515/hf-2025-0127 (PMC12958830; doi:10.1515/hf-2025-0127)
Supplement: Supplementary file 2 — Supplementary Material [file j_hf-2025-0127_suppl_002.zip]

Archive with 1 entries (1 files):
- j_hf-2025-0127_suppl_002.svg
